# Supplementary material for: Myelin Oligodendrocyte Glycoprotein (MOG) Antibody Positive Patients in a Multi-Ethnic Canadian Cohort
Source: Front Neurol. 2021 Jan 12;11:525933. doi: 10.3389/fneur.2020.525933 (PMC7835710; doi:10.3389/fneur.2020.525933)
Supplement: Supplementary file 1 [file Table_1.XLSX]

## Sheet: suppl table1
Supplementary table 1: Comparison of clinical features between the cohorts identified by different antibody tests
		Total cohort					Oxford only positive cohort		Mitogen only positive cohort
							(live assay)		(fixed assay)
		n = 42*					n = 16		n = 22
% female		0.64					0.56		0.73
median age at onset (y; and range)		29 (3-62)					28 (7-43)		27 (3-62)
comorbid AI disease		3 (7%)					1 (6%)		1 (4.5%)
		n(%)					n(%)		n(%)
ONSET LOCATION	ON	23 (55)	(bilateral in 8)				9 (58)	(bilateral in 3)	11 (50)	(bilateral in 5)
	TM	9 (21)	(6LETM, 1STM, 1 normal MRI spine, 1 unclear)				5 (31)	(4 LETM, 1 STM)	3 (14)	(2 LETM, 1 normal MRI)
	ON+TM	2 (5)	(no other combinations)				0		2 (9)	(no other combinations)
	cerebral	6 (14)	(3 tumefactive lesions, 1 cortical, 2 ADEM)				1 (6)	(1 tumefactive lesion)	5 (23)	(2 tumefactive lesions, 1 cortical, 2 ADEM)
	brainstem	2 (5)					1 (6)		1 (5)
CLINICAL syndromes	ON	31 (74)					13 (81)		15 (68)
(symptomatic)	TM	22 (52)					10 (62)		11 (50)
	cerebral	9 (21)	(3 cortical, 3 tumefactive, 2 ADEM)				2 (13)	(1 tumefactive, 1 cortical)	6 (27)	(2 tumefactive, 2 cortical, 2 ADEM)
	brainstem	16 (42)					7 (44)		9 (41)
SEVERITY at onset	mild	7 (17)					2 (13)		5 (23)
	moderate	13 (31)					3 (19)		9 (41)
	severe	14 (33)					8 (50)		5 (23)
	unclear	9 (21)					3 (19)		3 (14)
Acute treatments	no treatment given	1 (2)					0		1 (5)
	steroids only (IVMP/HDOS)	31 (74)					12 (75)		15 (68)
	additional required	9 (21)					4 (25)		4 (18)
	unclear	2 (5)					0		2 (9)
Response to steroids	poor	6 (14)					4 (25)		3 (14)
	good	31 (74)					11 (69)		15 (68)
	unclear	3 (7)					1 (6)		3 (14)
median f/up duration (y; and range)		4 (0.1 - 16)					6.5 (0.5-16)		2 (0.1 -13)
CLINICAL course	relapsing	34 (81)					13 (81)		17 (77)
median time to relapse (m; and range)		12 (1-228)					24 (1-228)		12 (1-216)
Recovery on follow-up	Full/very good	24 (57)					7 (44)		15 (68)
	mod-sev residual visual	3 (7)					2 (12)		1 (4.5)
	mod-sev residual motor	1 (2)					0		1 (4.5)
	mod-sev residual bl/b	5 (12)					4 (25)		0
	combination disability	8 (19)					3 (19)		5 (23)
		*This group also includes the 4 patients identified by both tests
[y= years; f/up = follow-up; AI= autoimmune; ON = optic neuritis; b= bilateral; TM= transverse myelitis; LETM= longitudinally extensive transverse myelitis; STM = short transvery myelitis; ADEM = acute disseminated encephalomyelitis; m=months; v good = very good; mod-sev = moderately severe, bl/b= bladder/bowel/sexual dysfunction]

## Sheet: suppl table2
Supplementary table 2: Total MOG-Ab+ cohort initial clinical details
patient number	Ethnicity	Age at onset; sex	Live Test Oxford	Fixed Test Mitogen	Timing of MOG testing	AI comorbidity	Onset location	Onset severity	Initial acute treatment	response to steroids
1	Caucasian	42F	POSITIVE	POSITIVE	at disease onset	no	ON	severe	HDOS	good
8	Caucasian	31M	POSITIVE	negative	2yrs post last relapse	no	brainstem	mild	IVMP	good
9	Caucasian	20F	POSITIVE	negative	3months post relapse	no	TM	severe	IVMP	very good
10	Caucasian	25M	POSITIVE	negative	3months post relapse	no	TM	severe	IVMP, PLEX, Mito	partial
12	Caucasian	7M	POSITIVE	negative	at time of relapse	no	cerebral (TL)	moderate	IVMP, IVIG	good
14	Caucasian	30M	POSITIVE	negative	2months post relapse	no	ON (b)	severe	IVMP	excellent
15	Caucasian	39M	POSITIVE	POSITIVE	at time of relapse	yes	TM	unknown	IVMP	very good
16	Caucasian	43M	POSITIVE	negative	2months post relapse	no	TM	moderate	IVMP	good for motor
17	Caucasian	30M	POSITIVE	negative	1 month post relapse	no	TM	severe	IVMP, PLEX	poor
18	Caucasian	12M	POSITIVE	negative	2months post relapse	no	ON	unknown	IVMP	good
20	Caucasian	55F	negative	POSITIVE	6months post relapse	no	ON	mild	unknown	n/a
25	Caucasian	32F	n/t*	POSITIVE	1yr post relapse	no	ON	mild	IVMP	good
26	Caucasian	39F	n/t	POSITIVE	time of relapse	no	ON+TM	moderate	IVMP	good
29	Caucasian	47F	n/t	POSITIVE	time of relapse	no	ON (b)	mild	IVMP	good
31	Caucasian	26F	n/t	POSITIVE	1 month post relapse	no	ON	unknown	nil	n/a
34	Caucasian	7F	POSITIVE	negative	at time of relapse	no	ON	severe	IVMP, PLEX	moderate
35	Caucasian	5F	n/t	POSITIVE	time of relapse	no	cerebral (cortical)	moderate	IVMP	excellent
36	Caucasian	62M	n/t	POSITIVE	time of relapse	no	ON	moderate	IVMP	moderate
37	Caucasian	3F	n/t	POSITIVE	3.5yr post relapse	no	bs	unknown	unknown	n/a
32	Caucasian	4F	n/t	POSITIVE	1month post relapse	no	ADEM	severe	IVMP	good
40	Caucasian	8F	n/t	POSITIVE	time of relapse	no	ADEM	moderate	IVMP, IVIG	very good
42	Caucasian	56M	n/t	POSITIVE	1yr post relapse	no	ON (b)	severe	HDOS	excellent
4	Asian	8F	POSITIVE	POSITIVE	time of relapse	no	ON	unclear	IVMP, PLEX, Mito	good
5	Asian	33F	POSITIVE	negative	5months post relapse	yes	ON	severe	IVMP	good
6	Asian	32M	POSITIVE	POSITIVE	2months post relapse	no	ON	moderate	HDOS	good
7	Asian	32F	POSITIVE	negative	2months post onset	no	ON	moderate	HDOS	good
24	Asian	38M	n/t	POSITIVE	at time of relapse	no	TM	moderate	IVMP	good
28	Asian	14M	n/t	POSITIVE	time of relapse	no	TM	moderate	IVMP, PLEX	unknown
30	Asian	45F	n/t	POSITIVE	time of relapse	no	ON	unclear	HDOS	poor
41	Asian	24M	n/t	POSITIVE	time of relapse	no	ON	moderate	HDOS	good
2	Asian	25F	POSITIVE	negative	time of relapse	no	ON (b)	severe	IVMP	very good
3	S Asian	35F	POSITIVE	negative	5 months post disease onset	no	ON (b)	severe	HDOS	excellent
11	S Asian	18F	POSITIVE	negative	11yr post last relapse	no	TM	mild	IVMP	good
13	S Asian	30F	POSITIVE	negative	1month post relapse	no	ON	unknown	IVMP	good
21	S Asian	19F	negative	POSITIVE	2months post relapse	no	cerebral (TL)	mild	IVMP	good
23	S Asian	28F	n/t	POSITIVE	at time of relapse	no	cerebral (TL)	moderate	IVMP,PLEX, Mito	poor
27	S Asian	50F	n/t	POSITIVE	time of relapse	no	ON (b)	severe	IVMP	very good
39	S Asian	19F	n/t	POSITIVE	1yr post relapse	no	ON (b)	moderate	IVMP	very good
19	Other	20F	POSITIVE	negative	6months post relapse	no	ON	unknown	IVMP	unclear
22	Other	40M	negative	POSITIVE	1.5yr post relapse	yes	ON (b) + TM	severe	IVMP, PLEX, Mito	poor
33	Other	18F	n/t	POSITIVE	3months post relapse	no	TM	mild	IVMP	good
38	Other	26F	n/t	POSITIVE	1month post relapse	no	ON (b)	severe	IVMP	very good
	*n/t = not tested at this laboratory
[M= male; F = female; yr= year; ON = optic neuritis; b= bilateral; TM= transverse myelitis; ADEM = acute disseminated encephalomyelitis; TL= tumefactive lesion; HDOS= high dose oral steroids; IVMP = intravenous methylprednisolone; PLEX = plasma exchange; Mito= mitoxantrone]

## Sheet: suppl table3
Supplementary table 3: Total MOG-Ab+ cohort clinical course details
					Clinical syndromes experienced
	Duration of follow-up	Relapsing?		Time to first relapse	TM	ON	brainstem	cerebral	Seizures	Chronic treatments	EDSS or clinical impression
patient number	(years)		Relapse phenotype	(months)							(last follow-up)
7	6	no			no	yes	no	no	no	nil	good recovery
16	8	no			yes	no	no	no	no	nil	bl/b disability, neuropathic pain
17	4	no			yes	no	no	no	no	azathioprine	bl/b disability
30	13	no			no	yes	no	no	no	nil	some visual disability
36	seen once	no			no	yes	no	no	no
38	seen once	no			no	yes	no	no	no
39	4	no			no	yes	no	no	no	nil	EDSS 1
41	0.6	no			no	yes	no	no	no	nil	EDSS 1
6	0.5	yes	2ON	1	no	yes	no	no	no	nil	good recovery
12	8	yes	1cer, 3TM, 3ON, 1bs	1	yes	yes	yes	yes (T)*	no	azathioprine, prednisone,monthly IVIG	EDSS 2.0 (bl/b)
14	8	yes	2ON	1	yes	yes	no	no	no	prednisone, MMF	very good recovery
18	5	yes	5ON, 1bs	1	no	yes	yes	no	no	azathioprine, rituximab	good recovery, some VA deficit
27	0.2	yes	2ON	1	no	yes	no	no	no	azathioprine	EDSS 1
32	2.5	yes	3 ADEM, 1TM	1	yes	no	yes	yes (ADEM)	no	prednisone, rituximab	excellent
34	0.5	yes	2ON	1	no	yes	no	no	no	rituximab	mod visual disability
1	7	yes	3ON, 1TM	2	no	yes	no	no	no	MMF, MTX, prednisone, rituximab	unclear
26	1	yes	3ON, 2bs, 2TM	2	yes	yes	yes	no	no	azathioprine, MMF, prednisone	EDSS 1.5
29	5	yes	4ON, 1TM	2	no	yes	no	no	no	azathioprine, MMF	EDSS 2.5
33	3	yes	3TM, 1bs	2	yes	no	yes	no	no	natalizumab, alemtuzumab, ocrelizumab	mod motor and sensory disability
35	0.4	yes	1 cerebral, 1 bs	3	no	no	yes	yes (C )	no	MMF, prednisone	good recovery
37	10	yes	1bs, 4ON	3	no	yes	yes	no	no	nil	mild residual visual disability
40	0.5	yes	1ADEM, 1 ON	3	no	yes	no	yes (ADEM)	no	prednisone, rituximab	excellent recovery
42	2.5	yes	3ON	4	no	yes	no	no	no	rituximab	EDSS 2
9	1	yes	1TM, 2ON, 1BS	12	yes	yes	yes	no	no	nil	EDSS 0
23	1.5	yes	1 cer, 1 TM	12	yes	no	no	yes (T)	yes	rituximab	good recovery
10	7	yes	2TM, 1ON, 1bs	24	yes	yes	yes	no	no	azathioprine, MMF, rituximab	EDSS 3.5 (bl/b>motor)
15	3	yes	3TM	24	yes	no	no	no	no	azathioprine	bl/b disability, sexual dysfunction
20	8	yes	2TM, 1ON, 1bs	24	yes	yes	yes	no	no	teriflunomide, rituximab	EDSS 2.5 (bl/b,motor)
21	3	yes	1 cerebral, 1 TM	24	yes	no	no	yes (T)	yes	nil	EDSS 3.0
13	10	yes	3ON, 1TM	48	yes	yes	no	no	no	rituximab	poor visual recovery
24	5	yes	1TM, 1TM+bs	48	yes	no	yes	no	no	prednisone, azathioprine	EDSS 1.5
22	10	yes	2ON	60	yes	yes	no	no	no	MMF,prednisone, IL6RMA	EDSS 4.0
3	6	yes	2ON	72	no	yes	no	no	no	nil	excellent recovery
8	9	yes	2 bs, 1TM	96	yes	no	yes	no	no	azathioprine	EDSS 2.0 (bl/b)
25	0.1	yes	1ON, 2TM, 1bs	96	yes	yes	yes	no	no	nil	motor, sensory, bl/b disability
28	1.5	yes	1TM, 1cer, 1bs	96	yes	no	yes	yes (ADEM)	yes	azathioprine, rituximab	residual cognitive disability
11	16	yes	2TM, 2ON, 2 cortical	144	yes	yes	no	yes (C )	no	nil	good recovery
31	seen once	yes	2ON, 2TM	216	yes	yes	no	no	no	azathioprine	mild residual visual disability
5	4	yes	1ON, 2TM	228	yes	yes	no	no	no	azathioprine	EDSS 2.5 (bl/b,motor)
2	3	yes	1ON, 2BS	unclear	no	yes	yes	no	no	azathioprine	EDSS 0
4	6	yes	numerous ON, 2cer	unclear	no	yes	no	yes (C )	yes	azathioprine, rituximab	EDSS 1.0
19	8	yes	unclear	unclear	no	yes	yes	no	no	nil	motor and cerebellar disability
	*T= tumefactive lesion; C= symptomatic cortical lesion
	[ON = optic neuritis; b= bilateral; TM= transverse myelitis; cer= cerebral; bs= brainstem; ADEM = acute disseminated encephalomyelitis; bl/b= bladder/bowel/sexual dysfunction; EDSS = expanded disability score scale; MMF = mycophenolate; MTX = methotrexate; IVIG = intravenous immunoglobulin; IL6RMA= interleukin 6 receptor monoclonal antibody]
